# Supplementary material for: Population-specific equations of age-related maximum handgrip force: a comprehensive review
Source: PeerJ. 2024 Jul 22;12:e17703. doi: 10.7717/peerj.17703 (PMC11271657; doi:10.7717/peerj.17703)
Supplement: Supplemental Information 1 — Mean values of force, derived from reviewed papers, assigned to gender, age and country. Those values were used for statistical analysis to develop equations for changes in handgrip force with age. [file peerj-12-17703-s001.xlsx]

## Sheet: row data
References	Country	sex	N	age-m	age-range	Force	F SD
Abaraogu et al, 2017	Nigeria	M	280	24.75		634.118	127.922
Abaraogu et al, 2017	Nigeria	M	280	24.75		573.395	169.222
Abaraogu et al, 2017	Nigeria	F	237	24.75		380.922	127.628
Abaraogu et al, 2017	Nigeria	F	237	24.75		291.651	124.979
Abe et al, 2016	Japan	M	42	23	20-29	464.994	71.613
Abe et al, 2016	Japan	M	41	35	30-39	472.842	69.651
Abe et al, 2016	Japan	M	43	44	40-49	458.127	64.746
Abe et al, 2016	Japan	M	47	54	50-59	429.678	65.727
Abe et al, 2016	Japan	M	46	65	60-69	398.286	65.727
Abe et al, 2016	Japan	M	47	75	70-79	360.027	50.031
Abe et al, 2016	Japan	F	40	23	20-29	312.939	49.05
Abe et al, 2016	Japan	F	40	35	30-39	296.262	35.316
Abe et al, 2016	Japan	F	43	44	40-49	303.129	41.202
Abe et al, 2016	Japan	F	47	54	50-59	277.623	51.012
Abe et al, 2016	Japan	F	47	65	60-69	260.946	35.316
Abe et al, 2016	Japan	F	48	74	70-79	253.098	35.316
Abiri, Dehghani & Vafa, 2020	Iran	F	71	45.24	40-55	240.443	104.378
Abiri, Dehghani & Vafa, 2020	Iran	F	71	45.24	40-55	241.326	47.4804
Abiri, Dehghani & Vafa, 2020	Iran	F	71	45.73	40-55	235.931	57.4866
Abiri, Dehghani & Vafa, 2020	Iran	F	71	45.73	40-55	225.826	60.6258
Adedoyin et al., 2009	Nigeria	M	280		20-29	315.882	89.271
Adedoyin et al., 2009	Nigeria	M	79		30-39	315.882	63.765
Adedoyin et al., 2009	Nigeria	M	28		40-49	292.338	61.803
Adedoyin et al., 2009	Nigeria	M	15		50-59	268.794	82.404
Adedoyin et al., 2009	Nigeria	M	7		60-69	214.839	50.031
Adedoyin et al., 2009	Nigeria	F	262		20-29	225.63	57.879
Adedoyin et al., 2009	Nigeria	F	47		30-39	214.839	53.955
Adedoyin et al., 2009	Nigeria	F	12		40-49	199.143	58.86
Adedoyin et al., 2009	Nigeria	F	10		50-59	231.516	68.67
Adedoyin et al., 2009	Nigeria	F	5		60-69	205.029	38.259
Adedoyin et al., 2009	Nigeria	M	280		20-29	356.103	82.404
Adedoyin et al., 2009	Nigeria	M	79		30-39	343.35	60.822
Adedoyin et al., 2009	Nigeria	M	28		40-49	329.616	71.613
Adedoyin et al., 2009	Nigeria	M	15		50-59	270.756	52.974
Adedoyin et al., 2009	Nigeria	M	7		60-69	223.668	54.936
Adedoyin et al., 2009	Nigeria	F	262		20-29	246.231	62.784
Adedoyin et al., 2009	Nigeria	F	47		30-39	240.345	59.841
Adedoyin et al., 2009	Nigeria	F	12		40-49	219.744	67.689
Adedoyin et al., 2009	Nigeria	F	10		50-59	243.288	67.689
Adedoyin et al., 2009	Nigeria	F	5		60-69	257.022	29.43
Aguiar et al., 2018	Brazil	F	36	19.89	18-30	227.788	56.4075
Aguiar et al., 2018	Brazil	F	36	19.89	18-30	224.551	52.5816
Aguiar et al., 2018	Brazil	F	36	19.89	18-30	246.623	60.0372
Aguiar et al., 2018	Brazil	F	36	19.89	18-30	241.424	68.8662
Aguiar et al., 2018	Brazil	F	36	19.89	18-30	216.899	49.8348
Aguiar et al., 2018	Brazil	F	36	19.89	18-30	247.703	63.765
Aguiar et al., 2018	Brazil	F	36	19.89	18-30	248.782	51.6987
Aguiar et al., 2018	Brazil	F	36	19.89	18-30	206.501	58.86
Aguiar et al., 2018	Brazil	F	36	19.89	18-30	242.307	65.0403
Aguiar et al., 2018	Brazil	F	36	19.89	18-30	249.076	57.7809
Aguiar et al., 2018	Brazil	F	36	19.89	18-30	216.409	50.5215
Aguiar et al., 2018	Brazil	F	36	19.89	18-30	257.807	79.9515
Aguiar et al., 2018	Brazil	F	36	19.89	18-30	216.409	55.5246
Aguiar et al., 2018	Brazil	F	36	19.89	18-30	205.421	46.0089
Aguiar et al., 2018	Brazil	F	36	19.89	18-30	230.241	47.8728
Aguiar et al., 2018	Brazil	F	36	19.89	18-30	220.136	62.8821
Aguiar et al., 2018	Brazil	F	36	19.89	18-30	194.827	50.031
Aguiar et al., 2018	Brazil	F	36	19.89	18-30	229.456	61.6068
Aguiar et al., 2018	Brazil	F	36	19.89	18-30	228.083	63.2745
Aguiar et al., 2018	Brazil	F	36	19.89	18-30	194.336	48.2652
Aguiar et al., 2018	Brazil	F	36	19.89	18-30	229.162	59.9391
Aguiar et al., 2018	Brazil	F	36	19.89	18-30	231.614	63.2745
Aguiar et al., 2018	Brazil	F	36	19.89	18-30	196.985	47.8728
Aguiar et al., 2018	Brazil	F	36	19.89	18-30	243.092	68.9643
Alrashdan et al., 2021	Saudi Arabia	F	30		20–29	228.475	41.7416
Alrashdan et al., 2021	Saudi Arabia	F	30		30–39	226.121	35.6495
Alrashdan et al., 2021	Saudi Arabia	F	30		40–49	216.605	43.4093
Alrashdan et al., 2021	Saudi Arabia	F	30		50–59	191.589	24.4073
Alrashdan et al., 2021	Saudi Arabia	F	26		60–70	186.39	22.6513
Alrashdan et al., 2021	Saudi Arabia	M	30		20–29	393.283	56.486
Alrashdan et al., 2021	Saudi Arabia	M	30		30–39	396.52	58.1733
Alrashdan et al., 2021	Saudi Arabia	M	30		40–49	375.625	56.7901
Alrashdan et al., 2021	Saudi Arabia	M	30		50–59	372.29	53.5136
Alrashdan et al., 2021	Saudi Arabia	M	30		60–70	296.262	22.0823
Auyeung i inni, 2014	China	M	567		65-69	361.008	61.1163
Auyeung i inni, 2014	China	M	560		70-74	338.445	56.7999
Auyeung i inni, 2014	China	M	295		75-79	311.958	63.0783
Auyeung i inni, 2014	China	F	537		65-69	233.478	42.6735
Auyeung i inni, 2014	China	F	501		70-74	222.687	41.4963
Auyeung i inni, 2014	China	F	312		75-79	207.972	36.7875
Auyeung i inni, 2014	China	M	567		65-69	349.236	64.6479
Auyeung i inni, 2014	China	M	560		70-74	320.787	56.5056
Auyeung i inni, 2014	China	M	295		75-79	293.319	60.3315
Auyeung i inni, 2014	China	F	537		65-69	210.915	43.164
Auyeung i inni, 2014	China	F	501		70-74	199.143	39.6324
Auyeung i inni, 2014	China	F	312		75-79	181.485	41.202
Baylis et al, 2014	UK	M	158	67.1		388.476	59.841
Baylis et al, 2014	UK	M	157	76.5		378.666	78.48
Baylis et al, 2014	UK	F	95	67.2		216.801	53.955
Baylis et al, 2014	UK	F	95	76.2		225.63	67.689
Bemben and Langdon, 2002	USA	F	20	58.7	53-65	275.857	37.2909
Bemben and Langdon, 2002	USA	F	20	58.7	53-65	252.608	41.6781
Bemben and Langdon, 2002	USA	F	20	59.2	53-65	271.247	52.646
Bemben and Langdon, 2002	USA	F	20	59.2	53-65	246.133	47.8201
Bergamin et al., 2015	Italy	F	25	63	59-66	222	31.1958
Bergamin et al., 2015	Italy	F	25	63	59-66	240.247	35.316
Bernardes et al., 2020	Portugal	F	31		20-24	308.917	47.1665
Bernardes et al., 2020	Portugal	F	51		25-29	307.38	68.9643
Bernardes et al., 2020	Portugal	F	30		30-34	289.003	64.0593
Bernardes et al., 2020	Portugal	F	22		35-39	345.312	40.378
Bernardes et al., 2020	Portugal	F	34		40-55	308.819	48.6968
Bernardes et al., 2020	Portugal	M	80		20-24	503.416	72.8229
Bernardes et al., 2020	Portugal	M	102		25-29	502.132	76.5881
Bernardes et al., 2020	Portugal	M	80		30-34	516.824	80.6382
Bernardes et al., 2020	Portugal	M	73		35-39	498.839	94.3232
Bernardes et al., 2020	Portugal	M	54		40-44	473.543	64.788
Bernardes et al., 2020	Portugal	M	60		45-57	479.989	87.351
Blackwell et al., 1999	USA	M	18	25.8		355	50
Blackwell et al., 1999	USA	M	18	25.8		530	90
Blackwell et al., 1999	USA	M	18	25.8		540	70
Blackwell et al., 1999	USA	M	18	25.8		490	90
Bowden and McNulty, 2013	Australia	F	5	24.1	20–29	323.73	32.9037
Bowden and McNulty, 2013	Australia	F	5	34.6	30–39	343.35	32.9037
Bowden and McNulty, 2013	Australia	F	5	45.6	42–49	294.3	43.8717
Bowden and McNulty, 2013	Australia	F	5	53.8	50–59	284.49	32.9037
Bowden and McNulty, 2013	Australia	F	5	64.5	60–69	215.82	43.8717
Bowden and McNulty, 2013	Australia	F	5	74.6	71–78	245.25	32.9037
Bowden and McNulty, 2013	Australia	M	5	24.1	20–29	490.5	32.9037
Bowden and McNulty, 2013	Australia	M	5	34.6	30–39	490.5	32.9037
Bowden and McNulty, 2013	Australia	M	5	45.6	42–49	461.07	26.323
Bowden and McNulty, 2013	Australia	M	5	53.8	50–59	480.69	26.323
Bowden and McNulty, 2013	Australia	M	5	64.5	60–69	470.88	21.9358
Bowden and McNulty, 2013	Australia	M	5	74.6	71–78	392.4	21.9358
Bucci et al., 2013	EU	F	78	22.6	18–30	326.183	73.575
Bucci et al., 2013	EU	F	132	73.5	69–81	257.022	69.651
Bucci et al., 2013	EU	M	74	23.7	18–30	510.12	114.777
Bucci et al., 2013	EU	M	128	74.1	69–81	382.59	101.828
Campa et al., 2021	Italy	M	11	67.4		374.742	95.157
Campa et al., 2021	Italy	M	11	67.4		393.381	88.29
Campa et al., 2021	Italy	M	11	67.4		414.963	82.404
Campa et al., 2021	Italy	M	11	67.4		417.906	83.385
Campa et al., 2021	Italy	M	11	67.4		362.97	83.385
Campa et al., 2021	Italy	M	11	67.4		357.084	82.404
Choundhary et al, 2016	India	F	47	24.25		185.115	26.7813
Choundhary et al, 2016	India	F	47	24.25		168.732	22.7592
Choundhary et al, 2016	India	F	43	27.68		248.978	30.7053
Choundhary et al, 2016	India	F	43	27.68		190.118	25.1136
Charalabos et al., 2013	Greece	F	180	20.8	18–24	253.098	53.955
Charalabos et al., 2013	Greece	F	180	20.8	18–24	229.554	47.088
Charalabos et al., 2013	Greece	M	180	21	18–24	477.747	79.461
Charalabos et al., 2013	Greece	M	180	21	18–24	457.146	95.157
Chatterjee and Chowdhuri, 1991	India	M	25	24.56	20-29	342.761	24.6231
Chatterjee and Chowdhuri, 1991	India	M	8	33.37	30-39	330.499	21.582
Chatterjee and Chowdhuri, 1991	India	M	7	44.57	40-49	307.642	32.4711
Chatterjee and Chowdhuri, 1991	India	M	25	24.56	20-29	327.85	26.2908
Chatterjee and Chowdhuri, 1991	India	M	8	33.37	30-39	315.784	18.8352
Chatterjee and Chowdhuri, 1991	India	M	7	44.57	40-49	297.832	27.2718
Chilima et al, 2000	Malawi	M	12		55-59	316.863	53.955
Chilima et al, 2000	Malawi	M	40		60-69	284.49	59.841
Chilima et al, 2000	Malawi	F	51		55-59	224.649	39.24
Chilima et al, 2000	Malawi	F	111		60-69	212.877	48.069
Dale et al,2014	US	M	719	28.8		492.462	87.309
Dale et al,2014	US	F	388	33.2		305.091	59.841
DeBranco et al., 2020	Brazil	F	17	60.6		264.87	28.8912
DeBranco et al., 2020	Brazil	F	17	60.6		277.623	37.1458
DeBranco et al., 2020	Brazil	F	17	61.4		268.794	53.6551
DeBranco et al., 2020	Brazil	F	17	61.4		287.433	55.7187
De Smeth i inni, 1998	Belgium	M	20	22.75	19–30	499.733	68.944
De Smeth i inni, 1998	Belgium	M	20	22.75	19–30	466.951	68.944
De Smeth i inni, 1998	Belgium	M	20	22.75	19–30	495.863	68.944
De Smeth i inni, 1998	Belgium	M	20	22.75	19–30	408.015	74.2816
De Smeth i inni, 1998	Belgium	M	20	22.75	19–30	430.344	71.168
De Smeth i inni, 1998	Belgium	M	20	22.75	19–30	384.307	69.3888
De Smeth i inni, 1998	Belgium	F	20	22.9	19–30	354.861	52.0416
De Smeth i inni, 1998	Belgium	F	20	22.9	19–30	319.055	44.6579
De Smeth i inni, 1998	Belgium	F	20	22.9	19–30	363.98	58.2688
De Smeth i inni, 1998	Belgium	F	20	22.9	19–30	278	34.2496
De Smeth i inni, 1998	Belgium	F	20	22.9	19–30	295.436	34.6944
De Smeth i inni, 1998	Belgium	F	20	22.9	19–30	272.307	29.8016
de Vreede et al., 2005	The Netherlands	F	31	73		216.801	38.259
de Vreede et al., 2005	The Netherlands	F	34	74.8		214.839	40.221
de Vreede et al., 2005	The Netherlands	F	33	74.7		212.877	36.297
Desrosiers et al., 1995	Canada	F	59		60–69	248.193	47.088
Desrosiers et al., 1995	Canada	F	59		60–69	231.516	46.107
Desrosiers et al., 1995	Canada	F	60		70–79	232.497	50.031
Desrosiers et al., 1995	Canada	F	60		70–79	215.82	46.107
Desrosiers et al., 1995	Canada	M	61		60–69	447.336	84.366
Desrosiers et al., 1995	Canada	M	61		60–69	427.716	85.347
Desrosiers et al., 1995	Canada	M	60		70–79	415.944	89.271
Desrosiers et al., 1995	Canada	M	60		70–79	397.305	83.385
Dias et al, 2012	Brazil	M	22	22.54		513.72	81.58
Dias et al, 2012	Brazil	M	22	22.54		513.94	78.94
Dias et al, 2012	Brazil	M	18	23.94		525.56	83.13
Dias et al, 2012	Brazil	M	18	23.94		507.36	90.46
Dobbeleer et al., 2019	Belgium	M	175	57.9		428.697	82.404
Dobbeleer et al., 2019	Belgium	M	41	56.6		464.013	80.442
Dobbeleer et al., 2019	Belgium	M	319	50.1		470.88	83.385
Dobbeleer et al., 2019	Belgium	F	59	56.8		273.699	53.955
Dobbeleer et al., 2019	Belgium	F	368	50		289.395	53.955
Dulac et al., 2018	Canada	M	10	72.7		384.552	48.069
Dulac et al., 2018	Canada	M	10	72.7		402.21	65.727
Dulac et al., 2018	Canada	M	11	72.9		375.723	61.803
Dulac et al., 2018	Canada	M	11	72.9		400.248	55.917
Dunn-Lewis et al., 2011	USA	M	16	56		407.115	59.841
Dunn-Lewis et al., 2011	USA	M	16	56		410.058	60.822
Dunn-Lewis et al., 2011	USA	M	16	56		413.001	57.879
Dunn-Lewis et al., 2011	USA	M	16	56		475.785	48.069
Dunn-Lewis et al., 2011	USA	F	15	52		309.996	45.126
Dunn-Lewis et al., 2011	USA	F	15	52		326.673	44.145
Dunn-Lewis et al., 2011	USA	F	15	52		323.73	50.031
Dunn-Lewis et al., 2011	USA	F	15	52		326.673	53.955
Eksioglu, 2011	Turky	M	12	25.06		269	72
Eksioglu, 2011	Turky	M	12	25.06		468	50
Eksioglu, 2011	Turky	M	12	25.06		334	70
Faber et al., 2006	UK	M	29		18-29	574
Faber et al., 2006	UK	M	35		30-44	553
Faber et al., 2006	UK	M	23		18-29	559
Faber et al., 2006	UK	M	46		30-44	561
Faber et al., 2006	UK	F	20		18-29	338
Faber et al., 2006	UK	F	44		30-44	361
Faber et al., 2006	UK	F	28		18-29	357
Faber et al., 2006	UK	F	42		30-44	354
Fiutko, 1987	Poland	M	80		20-24	549.851	103.986
Fiutko, 1987	Poland	M	79		25-29	526.012	97.119
Fiutko, 1987	Poland	M	64		30-39	509.041	106.929
Fiutko, 1987	Poland	M	32		40-49	477.453	103.986
Fiutko, 1987	Poland	M	80		20-24	480.984	103.986
Fiutko, 1987	Poland	M	79		25-29	438.115	97.119
Fiutko, 1987	Poland	M	64		30-39	450.868	106.929
Fiutko, 1987	Poland	M	31		40-49	421.634	103.986
Fiutko, 1987	Kuwait	M	80		20-24	388.574	80.8344
Fiutko, 1987	Kuwait	M	108		25-29	418.789	89.271
Fiutko, 1987	Kuwait	M	188		30-39	409.567	83.385
Fiutko, 1987	Kuwait	M	108		40-49	378.47	79.6572
Fiutko, 1987	Kuwait	M	80		20-24	366.305	83.5812
Fiutko, 1987	Kuwait	M	108		25-29	392.89	86.8185
Fiutko, 1987	Kuwait	M	188		30-39	379.843	77.5971
Fiutko, 1987	Kuwait	M	108		40-49	358.261	81.7173
Forrest i inni, 2012	Caribbean Island of Tobago, Trinidad and Tobago	M	31		29-39	500.31	109.872
Forrest i inni, 2012	Caribbean Island of Tobago, Trinidad and Tobago	M	344		40-44	478.728	84.366
Forrest i inni, 2012	Caribbean Island of Tobago, Trinidad and Tobago	M	335		45-49	468.918	81.423
Forrest i inni, 2012	Caribbean Island of Tobago, Trinidad and Tobago	M	265		50-54	442.431	84.366
Forrest i inni, 2012	Caribbean Island of Tobago, Trinidad and Tobago	M	234		55-59	423.792	80.442
Forrest i inni, 2012	Caribbean Island of Tobago, Trinidad and Tobago	M	210		60-64	380.628	79.461
Forrest i inni, 2012	Caribbean Island of Tobago, Trinidad and Tobago	M	154		65-69	355.122	82.404
Forrest i inni, 2012	Caribbean Island of Tobago, Trinidad and Tobago	M	80		70-74	321.768	75.537
Forrest i inni, 2007	US	F	4019		65-69	216.801	41.202
Forrest i inni, 2007	US	F	2949		70-74	204.048	40.221
Forrest i inni, 2007	US	F	1481		75-79	194.238	39.24
Forrest i inni, 2005	US	M	78		60-64	387.495	55.917
Forrest i inni, 2005	US	M	75		65-69	374.742	66.708
Forrest i inni, 2005	US	M	65		70-74	358.065	66.708
Gallo et al., 2019	Brasil	F	20	68		223.962	39.24
Gallo et al., 2019	Brasil	F	20	68		228.573	45.126
Gallo et al., 2019	Brasil	F	22	68		203.754	35.316
Gallo et al., 2019	Brasil	F	22	68		198.751	36.297
Garg et al., 2002	USA	F	12	25.8	21-33	336.483	50.031
Garg et al., 2002	USA	F	12	25.8	21-33	334.521	33.354
Gedmantaite et al., 2020	UK	F	34187	63.6		213.858	53.955
Gedmantaite et al., 2020	UK	M	33815	64		368.856	76.518
Green and Stannard, 2010	New Zeland	M	9	23	19-32	570	45
Gunasekaran et al, 2016	India	M	330		60-65	267.911	102.514
Gunasekaran et al, 2016	India	M	95		66-70	220.627	97.0209
Gunasekaran et al, 2016	India	F	185		60-65	118.897	54.936
Gunasekaran et al, 2016	India	F	34		66-70	111.638	76.3218
Gunther et al., 2008	Germany	F	75		20-29	313.92	49.05
Gunther et al., 2008	Germany	F	70		30-39	323.73	49.05
Gunther et al., 2008	Germany	F	63		40-49	313.92	58.86
Gunther et al., 2008	Germany	F	61		50-59	274.68	49.05
Gunther et al., 2008	Germany	F	64		60-69	255.06	49.05
Gunther et al., 2008	Germany	F	42		70-79	206.01	39.24
Gunther et al., 2008	Germany	F	75		20-29	294.3	49.05
Gunther et al., 2008	Germany	F	70		30-39	313.92	49.05
Gunther et al., 2008	Germany	F	63		40-49	294.3	49.05
Gunther et al., 2008	Germany	F	61		50-59	264.87	49.05
Gunther et al., 2008	Germany	F	64		60-69	245.25	49.05
Gunther et al., 2008	Germany	F	42		70-79	196.2	39.24
Gunther et al., 2008	Germany	M	66		20-29	519.93	78.48
Gunther et al., 2008	Germany	M	52		30-39	529.74	98.1
Gunther et al., 2008	Germany	M	62		40-49	529.74	68.67
Gunther et al., 2008	Germany	M	62		50-59	500.31	88.29
Gunther et al., 2008	Germany	M	65		60-69	441.45	68.67
Gunther et al., 2008	Germany	M	47		70-79	372.78	88.29
Gunther et al., 2008	Germany	M	66		20-29	500.31	78.48
Gunther et al., 2008	Germany	M	52		30-39	510.12	88.29
Gunther et al., 2008	Germany	M	62		40-49	510.12	78.48
Gunther et al., 2008	Germany	M	62		50-59	480.69	78.48
Gunther et al., 2008	Germany	M	65		60-69	421.83	68.67
Gunther et al., 2008	Germany	M	47		70-79	343.35	78.48
Hanten et al., 1999	US	M	74		20-24	538.208	97.856
Hanten et al., 1999	US	M	74		20-24	484.832	97.856
Hanten et al., 1999	US	M	104		25-29	524.864	102.304
Hanten et al., 1999	US	M	104		25-29	480.384	102.304
Hanten et al., 1999	US	M	62		30-34	511.52	106.752
Hanten et al., 1999	US	M	62		30-34	480.384	88.96
Hanten et al., 1999	US	M	60		35-39	520.416	106.752
Hanten et al., 1999	US	M	60		35-39	502.624	84.512
Hanten et al., 1999	US	M	55		40-44	515.968	102.304
Hanten et al., 1999	US	M	55		40-44	480.384	88.96
Hanten et al., 1999	US	M	52		45-49	533.76	115.648
Hanten et al., 1999	US	M	52		45-49	471.488	93.408
Hanten et al., 1999	US	M	52		50-54	524.864	106.752
Hanten et al., 1999	US	M	52		50-54	471.488	97.856
Hanten et al., 1999	US	M	51		55-59	422.56	93.408
Hanten et al., 1999	US	M	51		55-59	395.872	88.96
Hanten et al., 1999	US	M	51		60-64	413.664	62.272
Hanten et al., 1999	US	M	51		60-64	386.976	75.616
Hanten et al., 1999	US	F	80		20-24	306.912	62.272
Hanten et al., 1999	US	F	80		20-24	280.224	62.272
Hanten et al., 1999	US	F	90		25-29	324.704	57.824
Hanten et al., 1999	US	F	90		25-29	298.016	57.824
Hanten et al., 1999	US	F	88		30-34	324.704	66.72
Hanten et al., 1999	US	F	88		30-34	298.016	71.168
Hanten et al., 1999	US	F	76		35-39	329.152	71.168
Hanten et al., 1999	US	F	76		35-39	298.016	75.616
Hanten et al., 1999	US	F	71		40-44	324.704	71.168
Hanten et al., 1999	US	F	71		40-44	293.568	62.272
Hanten et al., 1999	US	F	72		45-49	324.704	75.616
Hanten et al., 1999	US	F	72		45-49	293.568	75.616
Hanten et al., 1999	US	F	56		50-54	311.36	71.168
Hanten et al., 1999	US	F	56		50-54	289.12	62.272
Hanten et al., 1999	US	F	59		55-59	289.12	66.72
Hanten et al., 1999	US	F	59		55-59	266.88	57.824
Hanten et al., 1999	US	F	49		60-64	249.088	66.72
Hanten et al., 1999	US	F	49		60-64	226.848	62.272
Heberle et al., 2021	Brasil	F	13	71, 62		244.465	44.3412
Heberle et al., 2021	Brasil	F	13	71, 62		255.747	38.6514
Heberle et al., 2021	Brasil	F	13	71.92		266.341	54.5436
Heberle et al., 2021	Brasil	F	13	71.92		256.531	61.3125
Hioka et al., 2021	Japan	F	26	76.5		152.055	35.316
Hioka et al., 2021	Japan	F	25	77		145.188	32.373
Hioka et al., 2021	Japan	F	28	76.9		158.922	31.392
Hogrel 2015	France	F	32	25.6	20–30	259.965	48.069
Hogrel 2015	France	F	31	35	30–40	277.623	49.05
Hogrel 2015	France	F	32	45.3	40–50	273.699	43.164
Hogrel 2015	France	F	29	55.1	50–60	259.965	37.278
Hogrel 2015	France	F	21	64.8	60–70	226.611	41.202
Hogrel 2015	France	F	17	73.7	70–80	234.459	39.24
Hogrel 2015	France	F	32	25.6	20–30	303.129	58.86
Hogrel 2015	France	F	31	35	30–40	322.749	43.164
Hogrel 2015	France	F	32	45.3	40–50	323.73	50.031
Hogrel 2015	France	F	29	55.1	50–60	303.129	41.202
Hogrel 2015	France	F	21	64.8	60–70	261.927	49.05
Hogrel 2015	France	F	17	73.7	70–80	247.212	45.126
Hogrel 2015	France	F	32	25.6	20–30	286.452	50.031
Hogrel 2015	France	F	31	35	30–40	302.148	51.012
Hogrel 2015	France	F	32	45.3	40–50	283.509	43.164
Hogrel 2015	France	F	29	55.1	50–60	273.699	35.316
Hogrel 2015	France	F	21	64.8	60–70	241.326	46.107
Hogrel 2015	France	F	17	73.7	70–80	250.155	41.202
Hogrel 2015	France	F	32	25.6	20–30	334.521	60.822
Hogrel 2015	France	F	31	35	30–40	352.179	49.05
Hogrel 2015	France	F	32	45.3	40–50	329.616	43.164
Hogrel 2015	France	F	29	55.1	50–60	322.749	49.05
Hogrel 2015	France	F	21	64.8	60–70	273.699	54.936
Hogrel 2015	France	F	17	73.7	70–80	266.832	51.993
Hogrel 2015	France	M	27	24.5	20–30	445.374	58.86
Hogrel 2015	France	M	32	35.4	30–40	413.001	77.499
Hogrel 2015	France	M	26	44.5	40–50	452.241	75.537
Hogrel 2015	France	M	11	54	50–60	416.925	71.613
Hogrel 2015	France	M	11	64.4	60–70	396.324	71.613
Hogrel 2015	France	M	5	74.5	70–80	366.894	41.202
Hogrel 2015	France	M	27	24.5	20–30	497.367	75.537
Hogrel 2015	France	M	32	35.4	30–40	458.127	83.385
Hogrel 2015	France	M	26	44.5	40–50	501.291	85.347
Hogrel 2015	France	M	11	54	50–60	469.899	74.556
Hogrel 2015	France	M	11	64.4	60–70	448.317	92.214
Hogrel 2015	France	M	5	74.5	70–80	398.286	37.278
Hogrel 2015	France	M	27	24.5	20–30	475.785	56.898
Hogrel 2015	France	M	32	35.4	30–40	449.298	84.366
Hogrel 2015	France	M	26	44.5	40–50	467.937	72.594
Hogrel 2015	France	M	11	54	50–60	456.165	62.784
Hogrel 2015	France	M	11	64.4	60–70	408.096	86.328
Hogrel 2015	France	M	5	74.5	70–80	376.704	37.278
Hogrel 2015	France	M	27	24.5	20–30	528.759	66.708
Hogrel 2015	France	M	32	35.4	30–40	493.443	89.271
Hogrel 2015	France	M	26	44.5	40–50	521.892	84.366
Hogrel 2015	France	M	11	54	50–60	501.291	79.461
Hogrel 2015	France	M	11	64.4	60–70	459.108	114.777
Hogrel 2015	France	M	5	74.5	70–80	419.868	65.727
Ing et al., 2018	Malezia	M	47		60-69	221.412	86.6223
Ing et al., 2018	Malezia	M	34		70-79	223.766	10.8891
Ing et al., 2018	Malezia	F	90		60-69	161.08	42.7716
Ing et al., 2018	Malezia	F	42		70-79	136.065	44.145
Jais et al,2018	Singapore	M	99		65-69	293.319	85.347
Jais et al,2018	Singapore	M	99		70-74	234.459	66.708
Jais et al,2018	Singapore	M	99		75-79	242.307	79.461
Jais et al,2018	Singapore	M	99		65-69	256.041	74.556
Jais et al,2018	Singapore	M	99		70-74	208.953	75.537
Jais et al,2018	Singapore	M	99		75-79	216.801	75.537
Jais et al,2018	Singapore	F	134		65-69	173.637	52.974
Jais et al,2018	Singapore	F	134		70-74	154.017	60.822
Jais et al,2018	Singapore	F	134		75-79	123.606	55.917
Jais et al,2018	Singapore	F	134		65-69	147.15	45.126
Jais et al,2018	Singapore	F	134		70-74	128.511	48.069
Jais et al,2018	Singapore	F	134		75-79	107.91	47.088
Justine, Nawawi & Ishak, 2020	Malezia	M	178	65.83		283.313	72.2997
Justine, Nawawi & Ishak, 2020	Malezia	F	398	65.92		181.485	57.4866
Justine, Nawawi & Ishak, 2020	Malezia	M	178	66.5		250.646	68.0814
Justine, Nawawi & Ishak, 2020	Malezia	F	398	69.53		155.685	41.5944
Justine, Nawawi & Ishak, 2020	Malezia	M	178	68.45		262.516	64.5498
Justine, Nawawi & Ishak, 2020	Malezia	F	398	66.89		177.953	50.4234
Kaiser, 2000	USA	M	171	28.4		527.778
Kaiser, 2000	USA	M	356	29.5		524.835
Kaj et al., 2015	Hungary	F	4560	21		263.791	96.5304
Kaj et al., 2015	Hungary	F	309	35		339.23	113.796
Kaj et al., 2015	Hungary	M	3540	21		448.317	106.242
Kaj et al., 2015	Hungary	M	123	35		519.832	117.818
Kallman et al., 1990	US	M	55	27.2	20-29	445.69	64.9849
Kallman et al., 1990	US	M	115	34.7	30-39	463.926	74.4112
Kallman et al., 1990	US	M	130	45.8	40-49	449.248	64.9152
Kallman et al., 1990	US	M	187	55	50-59	423.45	62.6502
Kallman et al., 1990	US	M	158	64.4	60-69	391.424	55.9105
Kallman et al., 1990	US	M	155	74.6	70-79	335.379	57.5922
Kallman et al., 1990	US	M	24	36.8	30-39	462.147	58.8348
Kallman et al., 1990	US	M	90	45.6	40-49	447.914	57.3885
Kallman et al., 1990	US	M	105	54.8	50-59	431.901	53.3268
Kallman et al., 1990	US	M	71	64.6	60-69	392.314	59.2176
Kallman et al., 1990	US	M	40	74.5	70-79	346.499	40.2282
Kao et al, 2016	Taiwan	M	98	78.34		308.524	78.9705
Kao et al, 2016	Taiwan	F	107	72.92		191.393	51.1101
Kaur 2009	India	F	50		40-45	258.592	31.6863
Kaur 2009	India	F	50		46-50	234.459	31.7844
Kaur 2009	India	F	50		51-55	209.149	38.1609
Kaur 2009	India	F	50		56-60	186.586	37.1799
Kaur 2009	India	F	50		61-65	165.2	30.6072
Kaur 2009	India	F	50		66-70	143.815	31.1958
Kaur 2009	India	F	50		40-45	227.788	46.107
Kaur 2009	India	F	50		46-50	225.434	42.5754
Kaur 2009	India	F	50		51-55	178.542	34.7274
Kaur 2009	India	F	50		56-60	176.776	20.5029
Kaur 2009	India	F	50		61-65	156.175	32.7654
Kaur 2009	India	F	50		66-70	144.207	31.0977
Kaur 2009	India	F	50		40-45	229.75	34.1388
Kaur 2009	India	F	50		46-50	192.276	31.6863
Kaur 2009	India	F	50		51-55	184.036	32.6673
Kaur 2009	India	F	50		56-60	149.701	33.7464
Kaur 2009	India	F	50		61-65	134.201	31.6863
Kaur 2009	India	F	50		66-70	113.6	28.8414
Kaur 2009	India	F	50		40-45	206.795	44.145
Kaur 2009	India	F	50		46-50	188.548	38.5533
Kaur 2009	India	F	50		51-55	150.878	34.6293
Kaur 2009	India	F	50		56-60	139.302	27.1737
Kaur 2009	India	F	50		61-65	124.195	29.0376
Kaur 2009	India	F	50		66-70	113.207	26.9775
Khanna and Koley, 2020	India	M	50	20.86	18-25	418.2	55.2303
Khanna and Koley, 2020	India	M	50	20.86	18-25	425.067	57.879
Khanna and Koley, 2020	India	M	50	20.98	18-25	395.539	70.632
Khanna and Koley, 2020	India	M	50	20.98	18-25	375.723	72.1035
Khanna and Koley, 2020	India	F	64	20.87	18-25	263.595	27.2718
Khanna and Koley, 2020	India	F	64	20.87	18-25	234.95	27.3699
Khanna and Koley, 2020	India	F	64	20.87	18-25	227.494	37.4742
Khanna and Koley, 2020	India	F	64	20.87	18-25	204.637	36.0027
Kheyruri et al., 2021	Iran	F	42		40-55	231.222	58.6638
Kheyruri et al., 2022	Iran	F	42		40-55	261.633	58.4676
Kheyruri et al., 2024	Iran	F	41		40-55	223.864	70.4358
Kheyruri et al., 2025	Iran	F	41		40-55	229.358	70.5339
Kim et al., 2021	Korea	F	5098	60.8		194.827	49.0306
Kim et al., 2021	Korea	M	4131	60.7		319.021	69.3568
Kociuba et al., 2019	Poland	M	173	21.6		589.581	77.499
Kociuba et al., 2019	Poland	M	162	21.6		609.201	80.442
Kociuba et al., 2019	Poland	M	173	21.6		565.056	78.48
Kociuba et al., 2019	Poland	M	162	21.6		582.714	81.423
Kociuba et al., 2019	Poland	F	76	21		361.989	58.86
Kociuba et al., 2019	Poland	F	76	21		380.628	59.841
Kociuba et al., 2019	Poland	F	76	21		329.616	55.917
Kociuba et al., 2019	Poland	F	76	21		355.122	56.898
Koleyand Kaur, 2011	India	F	101		18-25	265.262	25.8984
Koleyand Kaur, 2011	India	F	101		18-25	236.421	26.0946
Koleyand Kaur, 2011	India	F	100		18-25	222.589	37.4742
Koleyand Kaur, 2011	India	F	100		18-25	205.323	37.8666
Kopiczko et al, 2018	Poland	M	172	22.3		420.8	63.2
Kubota, Demura & Kawabata, 2012	Japan	F	50	20.9		322.749	63.765
Kubota, Demura & Kawabata, 2012	Japan	F	50	20.9		298.224	63.765
Kubota, Demura & Kawabata, 2012	Japan	F	50	72.9		222.687	49.05
Kubota, Demura & Kawabata, 2012	Japan	F	50	72.9		207.972	53.955
Kulkarini et al, 2014	India	M	490	20.8		324.809	61.2144
Kulkarini et al, 2014	India	M	478	20.8		330.106	56.7018
Kulkarini et al, 2014	India	F	217	21		202.086	38.9457
Kulkarini et al, 2014	India	F	199	21.1		206.991	36.1008
Kwon et al., 2015	Japan	F	26	76.8		152.055	35.316
Kwon et al., 2015	Japan	F	25	76.8		145.188	32.373
Kwon et al., 2015	Japan	F	28	76.8		158.922	31.392
Lam et al, 2016	Malaysia	M	50		60-64	387.495	74.556
Lam et al, 2016	Malaysia	M	30		65-69	335.502	78.48
Lam et al, 2016	Malaysia	M	30		70-74	305.091	82.404
Lam et al, 2016	Malaysia	M	50		60-64	359.046	74.556
Lam et al, 2016	Malaysia	M	30		65-69	304.11	73.575
Lam et al, 2016	Malaysia	M	30		70-74	274.68	73.575
Lam et al, 2016	Malaysia	F	74		60-64	255.06	53.955
Lam et al, 2016	Malaysia	F	46		65-69	218.763	56.898
Lam et al, 2016	Malaysia	F	49		70-74	201.105	41.202
Lam et al, 2016	Malaysia	F	74		60-64	234.459	51.012
Lam et al, 2016	Malaysia	F	46		65-69	200.124	59.841
Lam et al, 2016	Malaysia	F	49		70-74	184.428	43.164
Lee and Lee, 2013	Korea	F	148	52.4		220.234	41.3001
Leenders et al., 2013	The Neherlands	M	32	70		437.526	59.841
Lin et al, 2014	Taiwan	M	251	74.7		327.654	59.841
Lin et al, 2014	Taiwan	F	221	72.8		205.029	52.974
Ling et al, 2012	The netherlands	M	183	63.6		465.975	79.6243
Ling et al, 2012	The netherlands	M	150	65.4		453.222	84.1032
Ling et al, 2012	The netherlands	F	153	62.9		282.528	48.5372
Ling et al, 2012	The netherlands	F	186	66.7		297.243	53.5162
Lopes et al, 2018	Brazil	F	10		20-29	263.889	40.221
Lopes et al, 2018	Brazil	F	10		30-39	281.547	49.05
Lopes et al, 2018	Brazil	F	10		40-49	282.528	53.955
Lopes et al, 2018	Brazil	F	10		50-59	261.927	51.993
Lopes et al, 2018	Brazil	F	10		20-29	236.421	45.126
Lopes et al, 2018	Brazil	F	10		30-39	257.022	38.259
Lopes et al, 2018	Brazil	F	10		40-49	265.851	49.05
Lopes et al, 2018	Brazil	F	10		50-59	241.326	41.202
Lopes et al, 2018	Brazil	M	10		20-29	437.526	78.48
Lopes et al, 2018	Brazil	M	10		30-39	441.45	69.651
Lopes et al, 2018	Brazil	M	10		40-49	409.077	43.164
Lopes et al, 2018	Brazil	M	10		50-59	413.001	69.651
Lopes et al, 2018	Brazil	M	10		20-29	406.134	53.955
Lopes et al, 2018	Brazil	M	10		30-39	442.431	66.708
Lopes et al, 2018	Brazil	M	10		40-49	384.552	66.708
Lopes et al, 2018	Brazil	M	10		50-59	394.362	71.613
Marques et al., 2011	Portugal	F	30	70.1		242.307	41.202
Marques et al., 2011	Portugal	F	30	70.1		264.87	31.392
Marques et al., 2011	Portugal	F	30	68.2		243.288	38.259
Marques et al., 2011	Portugal	F	30	68.2		249.174	12.753
Mathiwetz et al., 1985	US	M	29	21.7	20-24	486.674	82.8553
Mathiwetz et al., 1985	US	M	29	21.7	20-24	420.309	87.6818
Mathiwetz et al., 1985	US	M	27	27.4	25-29	485.87	92.5083
Mathiwetz et al., 1985	US	M	27	27.4	25-29	444.442	65.158
Mathiwetz et al., 1985	US	M	27	32.1	30-34	489.892	90.095
Mathiwetz et al., 1985	US	M	27	32.1	30-34	444.04	87.2796
Mathiwetz et al., 1985	US	M	25	37.3	35-39	481.445	96.5304
Mathiwetz et al., 1985	US	M	25	37.3	35-39	454.095	87.2796
Mathiwetz et al., 1985	US	M	26	41.5	40-44	469.781	83.2575
Mathiwetz et al., 1985	US	M	26	41.5	40-44	453.693	75.2133
Mathiwetz et al., 1985	US	M	28	47.1	45-49	442.029	92.5083
Mathiwetz et al., 1985	US	M	28	47.1	45-49	405.428	91.7039
Mathiwetz et al., 1985	US	M	25	51.9	50-54	456.911	72.8
Mathiwetz et al., 1985	US	M	25	51.9	50-54	409.852	68.3757
Mathiwetz et al., 1985	US	M	21	57.1	55-59	406.634	107.39
Mathiwetz et al., 1985	US	M	21	57.1	55-59	334.639	94.1171
Mathiwetz et al., 1985	US	M	24	62.1	60-64	360.782	82.0508
Mathiwetz et al., 1985	US	M	24	62.1	60-64	308.897	81.6486
Mathiwetz et al., 1985	US	M	27	66.7	65-69	366.413	82.8553
Mathiwetz et al., 1985	US	M	27	66.7	65-69	308.897	79.6376
Mathiwetz et al., 1985	US	M	26	72	70-74	302.864	86.4751
Mathiwetz et al., 1985	US	M	26	72	70-74	260.632	72.8
Mathiwetz et al., 1985	US	F	26	22.4	20-24	283.156	58.3205
Mathiwetz et al., 1985	US	F	26	22.4	20-24	245.348	52.6895
Mathiwetz et al., 1985	US	F	27	26.6	25-29	299.646	55.9072
Mathiwetz et al., 1985	US	F	27	26.6	25-29	255.403	49.0696
Mathiwetz et al., 1985	US	F	26	32.1	30-34	316.539	77.2243
Mathiwetz et al., 1985	US	F	26	32.1	30-34	273.503	71.1912
Mathiwetz et al., 1985	US	F	25	36.4	35-39	298.038	43.4387
Mathiwetz et al., 1985	US	F	25	36.4	35-39	266.665	47.0586
Mathiwetz et al., 1985	US	F	31	42.3	40-44	283.156	54.2983
Mathiwetz et al., 1985	US	F	31	42.3	40-44	250.577	55.505
Mathiwetz et al., 1985	US	F	25	47.1	45-49	250.175	60.7337
Mathiwetz et al., 1985	US	F	25	47.1	45-49	225.238	51.0807
Mathiwetz et al., 1985	US	F	25	51.9	50-54	264.654	46.6564
Mathiwetz et al., 1985	US	F	25	51.9	50-54	230.466	43.0365
Mathiwetz et al., 1985	US	F	25	56.5	55-59	230.466	50.2762
Mathiwetz et al., 1985	US	F	25	56.5	55-59	190.245	47.863
Mathiwetz et al., 1985	US	F	25	62.4	60-64	221.618	40.6232
Mathiwetz et al., 1985	US	F	25	62.4	60-64	183.81	40.6232
Mathiwetz et al., 1985	US	F	28	67.3	65-69	199.496	39.0144
Mathiwetz et al., 1985	US	F	28	67.3	65-69	164.906	32.9812
Mathiwetz et al., 1985	US	F	29	71.8	70-74	199.496	47.0586
Mathiwetz et al., 1985	US	F	29	71.8	70-74	166.917	41.0254
Mendes et al., 2017	Portugal	F	423		65-75	197.181	52.974
Mendes et al., 2017	Portugal	M	354		65-75	327.654	91.233
Metha and Covouto, 2015	US	F	13	25.3		295	50
Metha and Covouto, 2015	US	F	9	23.1		305	45
Metha and Covouto, 2015	US	F	12	54.8		280	30
Metha and Covouto, 2015	US	F	11	66.4		270	55
Meyers, 2006	USA	F	15	23.5	18-32	264.87	60.7903
Meyers, 2006	USA	F	15	23.5	18-32	289.395	34.1946
Meyers, 2006	USA	F	10	23.5	18-32	317.844	49.6351
Meyers, 2006	USA	F	10	23.5	18-32	329.616	34.1241
Mgbemena et al., 2019	Nigieria	F	200	20.5		256.237	55.917
Mgbemena et al., 2019	Nigieria	F	200	20.5		224.747	52.4835
Mgbemena et al., 2019	Nigieria	M	200	21.7		391.223	82.404
Mgbemena et al., 2019	Nigieria	M	200	21.7		352.67	79.461
Mohammadian et al., 2014	Iran	M	55		20-24	533.664	92.214
Mohammadian et al., 2014	Iran	M	55		20-24	509.139	78.48
Mohammadian et al., 2014	Iran	M	43		25-29	499.329	100.062
Mohammadian et al., 2014	Iran	M	43		25-29	489.519	94.176
Mohammadian et al., 2014	Iran	M	37		30-34	516.006	79.461
Mohammadian et al., 2014	Iran	M	37		30-34	484.614	73.575
Mohammadian et al., 2014	Iran	M	40		35-39	479.709	75.537
Mohammadian et al., 2014	Iran	M	40		35-39	456.165	69.651
Mohammadian et al., 2014	Iran	M	39		40-44	472.842	71.613
Mohammadian et al., 2014	Iran	M	39		40-44	450.279	59.841
Mohammadian et al., 2014	Iran	M	43		45-49	463.032	73.575
Mohammadian et al., 2014	Iran	M	43		45-49	439.488	68.67
Mohammadian et al., 2014	Iran	M	51		50-54	428.697	68.67
Mohammadian et al., 2014	Iran	M	51		50-54	406.134	67.689
Mohammadian et al., 2014	Iran	M	41		55-59	413.982	65.727
Mohammadian et al., 2014	Iran	M	41		55-59	394.362	56.898
Mohammadian et al., 2014	Iran	M	46		60-64	406.134	67.689
Mohammadian et al., 2014	Iran	M	46		60-64	386.514	57.879
Mohammadian et al., 2014	Iran	M	39		65-69	352.179	77.499
Mohammadian et al., 2014	Iran	M	39		65-69	352.179	64.746
Mohammadian et al., 2014	Iran	M	46		70-74	333.54	61.803
Mohammadian et al., 2014	Iran	M	46		70-74	316.863	58.86
Mohammadian et al., 2014	Iran	F	44		20-24	279.585	60.822
Mohammadian et al., 2014	Iran	F	44		20-24	256.041	57.879
Mohammadian et al., 2014	Iran	F	42		25-29	290.376	45.126
Mohammadian et al., 2014	Iran	F	42		25-29	260.946	82.404
Mohammadian et al., 2014	Iran	F	42		30-34	288.414	51.012
Mohammadian et al., 2014	Iran	F	42		30-34	258.984	49.05
Mohammadian et al., 2014	Iran	F	42		35-39	291.357	44.145
Mohammadian et al., 2014	Iran	F	42		35-39	271.737	40.221
Mohammadian et al., 2014	Iran	F	42		40-44	288.414	45.126
Mohammadian et al., 2014	Iran	F	42		40-44	263.889	46.107
Mohammadian et al., 2014	Iran	F	43		45-49	285.471	57.879
Mohammadian et al., 2014	Iran	F	43		45-49	267.813	53.955
Mohammadian et al., 2014	Iran	F	44		50-54	259.965	50.031
Mohammadian et al., 2014	Iran	F	44		50-54	244.269	51.993
Mohammadian et al., 2014	Iran	F	39		55-59	244.269	47.088
Mohammadian et al., 2014	Iran	F	39		55-59	230.535	49.05
Mohammadian et al., 2014	Iran	F	40		60-64	241.326	41.202
Mohammadian et al., 2014	Iran	F	40		60-64	229.554	37.278
Mohammadian et al., 2014	Iran	F	37		65-69	215.82	48.069
Mohammadian et al., 2014	Iran	F	37		65-69	204.048	43.164
Mohammadian et al., 2014	Iran	F	34		70-74	219.744	44.145
Mohammadian et al., 2014	Iran	F	34		70-74	204.048	46.107
Montalcini et al., 2013	Italy	M	157		19-25	439.194	65.5308
Montalcini et al., 2013	Italy	F	178		19-26	271.737	42.6735
Moratalla-cecilia et al., 2016	Spain	F	67	55.6		222.687	23.5
Moslehi et al., 2013	Iran	F	35	46.5	40-55	258.003	53.955
Moslehi et al., 2013	Iran	F	35	46.5	40-55	272.718	44.145
Moslehi et al., 2013	Iran	F	34	46.1	40-55	261.927	49.05
Moslehi et al., 2013	Iran	F	34	46.1	40-55	272.718	46.107
Moy et al., 2017	Malezia	M	221	67.3		282.528	90.252
Moy et al., 2017	Malezia	F	213	68.6		185.409	67.689
Murata et al., 2010	Japan	F	17		65–69	216.801	37.278
Murata et al., 2010	Japan	F	16		70–74	202.086	31.392
Murata et al., 2010	Japan	F	15		75–79	204.048	25.506
Murphy et al., 2021	Irland	F	14	73		224.649	48.069
Murphy et al., 2021	Irland	F	20	70		222.687	58.86
Murphy et al., 2021	Irland	F	21	73		190.314	42.183
Murphy et al., 2021	Irland	M	17	73		382.59	73.575
Murphy et al., 2021	Irland	M	18	70		380.628	63.765
Murphy et al., 2021	Irland	M	17	73		365.913	59.841
Nicolay and Walker, 2005	US	M	17	22.3	18-33	387.495	65.727
Nicolay and Walker, 2005	US	M	17	22.3	18-34	387.495	101.043
Nicolay and Walker, 2005	US	F	34	21.9	18-29	200.124	52.974
Nicolay and Walker, 2005	US	F	34	21.9	18-30	164.808	54.936
Oksuzyan et al., 2017	Rassia	M	125		55–59	435.564	74.5818
Oksuzyan et al., 2017	Rassia	M	159		60–64	409.077	70.5087
Oksuzyan et al., 2017	Rassia	M	158		65–69	388.476	69.0535
Oksuzyan et al., 2017	Rassia	M	160		70–74	360.027	64.5256
Oksuzyan et al., 2017	Rassia	M	127		75–79	320.787	72.965
Oksuzyan et al., 2017	Denmark	M	501		55–59	472.842	70.2648
Oksuzyan et al., 2017	Denmark	M	470		60–64	433.602	74.4365
Oksuzyan et al., 2017	Denmark	M	294		65–69	410.058	72.3288
Oksuzyan et al., 2017	Denmark	M	679		70–74	366.894	74.1313
Oksuzyan et al., 2017	Denmark	M	338		75–79	343.35	72.1419
Oksuzyan et al., 2017	UK	M	689		55–59	449.298	79.8253
Oksuzyan et al., 2017	UK	M	527		60–64	421.83	87.8292
Oksuzyan et al., 2017	UK	M	538		65–69	394.362	79.6394
Oksuzyan et al., 2017	UK	M	448		70–74	372.78	70.5971
Oksuzyan et al., 2017	UK	M	311		75–79	336.483	69.2005
Oksuzyan et al., 2017	Rassia	F	146		55–59	243.288	52.1553
Oksuzyan et al., 2017	Rassia	F	200		60–64	240.345	45.7823
Oksuzyan et al., 2017	Rassia	F	227		65–69	230.535	44.3408
Oksuzyan et al., 2017	Rassia	F	217		70–74	204.048	46.2433
Oksuzyan et al., 2017	Rassia	F	87		75–79	188.352	48.4958
Oksuzyan et al., 2017	Denmark	F	462		55–59	271.737	54.8231
Oksuzyan et al., 2017	Denmark	F	472		60–64	254.079	51.1507
Oksuzyan et al., 2017	Denmark	F	270		65–69	245.25	49.9704
Oksuzyan et al., 2017	Denmark	F	677		70–74	225.63	51.0497
Oksuzyan et al., 2017	Denmark	F	410		75–79	206.01	47.673
Oksuzyan et al., 2017	UK	F	756		55–59	267.813	59.3407
Oksuzyan et al., 2017	UK	F	593		60–64	252.117	57.3334
Oksuzyan et al., 2017	UK	F	556		65–69	243.288	53.2028
Oksuzyan et al., 2017	UK	F	439		70–74	222.687	51.3856
Oksuzyan et al., 2017	UK	F	370		75–79	202.086	50.9488
Osei-Hyiaman et al, 1999	Japan	F	29		40-49	273.895	46.3032
Osei-Hyiaman et al, 1999	Japan	F	281		50-59	247.408	47.088
Osei-Hyiaman et al, 1999	Japan	F	227		60-69	228.867	46.4013
Parvatikar and Mukkannavar, 2009	India	M	25		18-25	353.16	44.9298
Parvatikar and Mukkannavar, 2009	India	M	25		18-25	312.35	40.8096
Parvatikar and Mukkannavar, 2009	India	M	25		18-25	324.515	50.031
Parvatikar and Mukkannavar, 2009	India	M	25		18-25	289.787	45.5184
Parvatikar and Mukkannavar, 2009	India	M	25		18-25	326.771	50.8158
Parvatikar and Mukkannavar, 2009	India	M	25		18-25	295.772	40.8096
Parvatikar and Mukkannavar, 2009	India	M	25		18-25
Parvatikar and Mukkannavar, 2009	India	M	25		18-25	268.598	48.6576
Parvatikar and Mukkannavar, 2009	India	M	25		18-25	364.442	56.4075
Parvatikar and Mukkannavar, 2009	India	M	25		18-25	307.838	48.2652
Parvatikar and Mukkannavar, 2009	India	M	25		18-25	264.085	63.5688
Parvatikar and Mukkannavar, 2009	India	M	25		18-25	233.969	46.107
Parvatikar and Mukkannavar, 2009	India	F	25		18-25	202.478	35.2179
Parvatikar and Mukkannavar, 2009	India	F	25		18-25	176.58	40.1229
Parvatikar and Mukkannavar, 2009	India	F	25		18-25	181.485	34.335
Parvatikar and Mukkannavar, 2009	India	F	25		18-25	179.817	38.6514
Parvatikar and Mukkannavar, 2009	India	F	25		18-25	222.393	35.5122
Parvatikar and Mukkannavar, 2009	India	F	25		18-25	161.865	36.1989
Parvatikar and Mukkannavar, 2009	India	F	25		18-25	173.441	32.8635
Parvatikar and Mukkannavar, 2009	India	F	25		18-25	167.555	31.6863
Parvatikar and Mukkannavar, 2009	India	F	25		18-25	164.317	37.8666
Parvatikar and Mukkannavar, 2009	India	F	25		18-25	161.865	35.8065
Parvatikar and Mukkannavar, 2009	India	F	25		18-25	186.39	31.6863
Parvatikar and Mukkannavar, 2009	India	F	25		18-25	143.03	33.4521
Peolson et al., 2001	Sweden	M	13		25-34	529.74	72.1846
Peolson et al., 2001	Sweden	M	15		35-44	480.69	77.5387
Peolson et al., 2001	Sweden	M	12		45-54	490.5	104.029
Peolson et al., 2001	Sweden	M	11		55-64	461.07	66.4002
Peolson et al., 2001	Sweden	F	10		25-34	313.92	31.655
Peolson et al., 2001	Sweden	F	15		35-44	313.92	58.154
Peolson et al., 2001	Sweden	F	14		45-54	333.54	56.1821
Peolson et al., 2001	Sweden	F	11		55-64	284.49	33.2001
Pieterse et al, 2002	Rwanda	M	95		50-59	322.749	64.746
Pieterse et al, 2002	Rwanda	M	77		60-69	284.49	55.917
Pieterse et al, 2002	Rwanda	M	94		50-59	322.749	64.746
Pieterse et al, 2002	Rwanda	M	76		60-69	284.49	55.917
Pieterse et al, 2002	Rwanda	F	96		50-59	234.459	49.05
Pieterse et al, 2002	Rwanda	F	78		60-69	211.896	45.126
Pieterse et al, 2002	Rwanda	F	95		50-59	234.459	49.05
Pieterse et al, 2002	Rwanda	F	78		60-69	211.896	45.126
Prata et al, 20015	Brazil	F	11	72.4		196.2	29.43
Prata et al, 20015	Brazil	F	11	72.4		206.01	29.43
Račić et al., 2019	Bosnia	M	141	73.78		209.738	64.8441
Račić et al., 2019	Bosnia	M	141	73.78		235.931	79.9515
Račić et al., 2019	Bosnia	F	159	72.69		172.067	47.2842
Račić et al., 2019	Bosnia	F	159	72.69		198.456	48.5595
Ramlagan et al., 2018	South Africa	M	746		50-59	396.324	192.276
Ramlagan et al., 2018	South Africa	M	543		60-69	351.198	192.276
Ramlagan et al., 2018	South Africa	M	291		70-79	343.35	188.352
Ramlagan et al., 2018	South Africa	F	949		50-59	322.749	179.523
Ramlagan et al., 2018	South Africa	F	690		60-69	311.958	175.599
Ramlagan et al., 2018	South Africa	F	370		70-79	281.547	161.865
Rantanen i inni, 1998	Japanees in Hawai	M	1831		45-49	409.077	54.5703
Rantanen i inni, 1998	Japanees in Hawai	M	2792		50-54	393.381	57.019
Rantanen i inni, 1998	Japanees in Hawai	M	1590		55-59	371.799	54.7641
Rantanen i inni, 1998	Japanees in Hawai	M	1334		60-64	346.293	53.745
Rantanen i inni, 1998	Japanees in Hawai	M	450		65-68	326.673	49.9444
Ribom et al., 2010	Sweden	F	40	67.4		266.832	46.107
Ribom et al., 2010	Sweden	F	40	68.5		258.984	40.221
Ribom et al., 2009	Sweden	M	477	75.7		389.457	78.48
Ribom et al., 2009	Sweden	M	493	75.7		377.685	80.442
Ribom et al., 2009	Sweden	M	2433	75.4		414.963	79.461
Ribom et al., 2009	Sweden	M	2430	75.4		398.286	77.499
Ridgway et al, 2011	Belgium	M	382	25.7		406.134	68.67
Ridgway et al, 2011	Belgium	F	401	25.5		251.136	45.126
Rio et al., 2020	Spain	F	24		60–64	230.535	45.126
Rio et al., 2020	Spain	F	109		65–69	219.744	42.183
Rio et al., 2020	Spain	F	316		70–74	212.877	47.088
Rio et al., 2020	Spain	F	488		75–79	197.181	40.221
Rio et al., 2020	Spain	M	1		60–64	516.987
Rio et al., 2020	Spain	M	9		65–69	366.894	61.803
Rio et al., 2020	Spain	M	35		70–74	339.426	54.936
Rio et al., 2020	Spain	M	76		75–79	320.787	58.86
Rodrigues-Barbosa et al, 2011	Barbados	F	354		60-69	220.725	53.955
Rodrigues-Barbosa et al, 2011	Barbados	F	307		70-79	186.39	53.955
Rodrigues-Barbosa et al, 2011	Barbados	M	254		60-69	335.502	68.67
Rodrigues-Barbosa et al, 2011	Barbados	M	204		70-79	286.452	83.385
Rodrigues-Barbosa et al, 2011	Cuba	F	470		60-69	192.276	56.898
Rodrigues-Barbosa et al, 2011	Cuba	F	334		70-79	165.789	48.069
Rodrigues-Barbosa et al, 2011	Cuba	M	369		60-69	347.274	77.499
Rodrigues-Barbosa et al, 2011	Cuba	M	222		70-79	285.471	85.347
Roman-Liu et al., 2020	Poland	F	60	22		277.2	37
Roman-Liu et al., 2020	Poland	M	60	23.7		484.63	80
Roman-Liu et al., 2020	Poland	F	60	62.2		255.09	55
Roman-Liu et al., 2020	Poland	M	60	62.1		403.99	85
Rostamzadeh et al., 2020	Iran	M	188		20–24	439.488	77.499
Rostamzadeh et al., 2020	Iran	M	173		25–29	464.994	73.575
Rostamzadeh et al., 2020	Iran	M	186		30–34	469.899	75.537
Rostamzadeh et al., 2020	Iran	M	173		35–39	479.709	72.594
Rostamzadeh et al., 2020	Iran	M	191		40–44	459.108	68.67
Rostamzadeh et al., 2020	Iran	M	180		45–49	456.165	67.689
Rostamzadeh et al., 2020	Iran	M	175		50–54	440.469	71.613
Rostamzadeh et al., 2020	Iran	M	170		55–59	390.438	67.689
Rostamzadeh et al., 2020	Iran	M	167		60–64	333.54	50.031
Rostamzadeh et al., 2020	Iran	M	193		65–69	310.977	42.183
Rostamzadeh et al., 2020	Iran	M	178		70–74	284.49	35.316
Rostamzadeh et al., 2020	Iran	M	203		75–80	218.763	33.354
Rostamzadeh et al., 2020	Iran	F	198		20–24	237.402	65.727
Rostamzadeh et al., 2020	Iran	F	175		25–29	245.25	70.632
Rostamzadeh et al., 2020	Iran	F	180		30–34	257.022	72.594
Rostamzadeh et al., 2020	Iran	F	178		35–39	267.813	74.556
Rostamzadeh et al., 2020	Iran	F	151		40–44	273.699	71.613
Rostamzadeh et al., 2020	Iran	F	180		45–49	270.756	65.727
Rostamzadeh et al., 2020	Iran	F	167		50–54	248.193	66.708
Rostamzadeh et al., 2020	Iran	F	192		55–59	236.421	61.803
Rostamzadeh et al., 2020	Iran	F	156		60–64	214.839	39.24
Rostamzadeh et al., 2020	Iran	F	178		65–69	206.01	29.43
Rostamzadeh et al., 2020	Iran	F	169		70–74	181.485	22.563
Rostamzadeh et al., 2020	Iran	F	191		75–80	144.207	19.62
Rostamzadeh et al., 2020	Iran	M	188		20–24	470.88	80.442
Rostamzadeh et al., 2020	Iran	M	173		25–29	507.177	76.518
Rostamzadeh et al., 2020	Iran	M	186		30–34	513.063	78.48
Rostamzadeh et al., 2020	Iran	M	173		35–39	519.93	74.556
Rostamzadeh et al., 2020	Iran	M	191		40–44	505.215	72.594
Rostamzadeh et al., 2020	Iran	M	180		45–49	489.519	66.708
Rostamzadeh et al., 2020	Iran	M	175		50–54	480.69	70.632
Rostamzadeh et al., 2020	Iran	M	170		55–59	421.83	73.575
Rostamzadeh et al., 2020	Iran	M	167		60–64	374.742	78.48
Rostamzadeh et al., 2020	Iran	M	193		65–69	348.255	55.917
Rostamzadeh et al., 2020	Iran	M	178		70–74	318.825	35.316
Rostamzadeh et al., 2020	Iran	M	203		75–80	244.269	35.316
Rostamzadeh et al., 2020	Iran	F	198		20–24	272.718	74.556
Rostamzadeh et al., 2020	Iran	F	175		25–29	277.623	69.651
Rostamzadeh et al., 2020	Iran	F	180		30–34	289.395	66.708
Rostamzadeh et al., 2020	Iran	F	178		35–39	293.319	73.575
Rostamzadeh et al., 2020	Iran	F	151		40–44	302.148	76.518
Rostamzadeh et al., 2020	Iran	F	180		45–49	288.414	68.67
Rostamzadeh et al., 2020	Iran	F	167		50–54	274.68	73.575
Rostamzadeh et al., 2020	Iran	F	192		55–59	264.87	71.613
Rostamzadeh et al., 2020	Iran	F	156		60–64	236.421	65.727
Rostamzadeh et al., 2020	Iran	F	178		65–69	228.573	45.126
Rostamzadeh et al., 2020	Iran	F	169		70–74	201.105	28.449
Rostamzadeh et al., 2020	Iran	F	191		75–80	161.865	29.43
Saha, 2013	India	M	290	23.7	18-25	491.285	48.7557
Saha, 2013	India	M	290	23.7	18-25	464.7	50.1291
Sarti et al., 2013	Italy	F	92	70.9		155.979	52.974
Sarti et al., 2013	Italy	F	92	73.9		122.625	37.278
Schettino et al., 2014	Brazil	F	20	24	20-27	245	67.082
Schettino et al., 2014	Brazil	F	19	59	50-64	210	52.3068
Schettino et al., 2014	Brazil	F	27	70	65-74	160	51.9615
Schettino et al., 2014	Brazil	F	19	70	75-86	190	77.9423
Schlüssel et al., 2008	Brazil	M	295		20-29	449.298	112.89
Schlüssel et al., 2008	Brazil	M	295		20-29	429.678	94.3557
Schlüssel et al., 2008	Brazil	M	244		30-39	456.165	72.0214
Schlüssel et al., 2008	Brazil	M	244		30-39	436.545	76.6185
Schlüssel et al., 2008	Brazil	M	220		40-49	423.792	77.1181
Schlüssel et al., 2008	Brazil	M	220		40-49	408.096	72.7529
Schlüssel et al., 2008	Brazil	M	166		50-59	400.248	88.4751
Schlüssel et al., 2008	Brazil	M	166		50-59	384.552	84.6833
Schlüssel et al., 2008	Brazil	M	121		60-69	361.008	82.0116
Schlüssel et al., 2008	Brazil	M	121		60-69	338.445	73.3788
Schlüssel et al., 2008	Brazil	F	431		20-29	266.832	93.684
Schlüssel et al., 2008	Brazil	F	431		20-29	251.136	85.5376
Schlüssel et al., 2008	Brazil	F	397		30-39	274.68	76.2305
Schlüssel et al., 2008	Brazil	F	397		30-39	261.927	72.3213
Schlüssel et al., 2008	Brazil	F	403		40-49	264.87	72.8657
Schlüssel et al., 2008	Brazil	F	403		40-49	252.117	68.927
Schlüssel et al., 2008	Brazil	F	327		50-59	237.402	79.828
Schlüssel et al., 2008	Brazil	F	327		50-59	225.63	76.2801
Schlüssel et al., 2008	Brazil	F	198		60-69	216.801	55.2156
Schlüssel et al., 2008	Brazil	F	198		60-69	206.01	56.596
Seino et al., 2014	Japan	F	588		65-69	223.668	43.164
Seino et al., 2014	Japan	F	847		70-74	207.972	44.145
Seino et al., 2014	Japan	F	658		75-79	187.371	47.088
Seino et al., 2014	Japan	M	481		65-69	347.274	56.898
Seino et al., 2014	Japan	M	727		70-74	320.787	64.746
Seino et al., 2014	Japan	M	615		75-79	296.262	59.841
Sella, 2001	USA	F	63		20-29	197.181	80.442
Sella, 2001	USA	F	79		30-39	213.858	109.872
Sella, 2001	USA	F	102		40-49	193.257	111.834
Sella, 2001	USA	F	93		50-59	135.378	59.841
Sella, 2001	USA	F	21		60-69	126.549	57.879
Sella, 2001	USA	F	15		70-79	152.055	60.822
Sella, 2001	USA	M	42		20-29	380.628	125.568
Sella, 2001	USA	M	86		30-39	374.742	174.618
Sella, 2001	USA	M	150		40-49	306.072	120.663
Sella, 2001	USA	M	129		50-59	280.566	109.872
Sella, 2001	USA	M	66		60-69	245.25	115.758
Sella, 2001	USA	F	63		20-29	209.934	84.366
Sella, 2001	USA	F	79		30-39	245.25	131.454
Sella, 2001	USA	F	102		40-49	208.953	102.024
Sella, 2001	USA	F	93		50-59	150.093	74.556
Sella, 2001	USA	F	21		60-69	146.169	66.708
Sella, 2001	USA	F	15		70-79	186.39	57.879
Sella, 2001	USA	M	42		20-29	432.621	125.568
Sella, 2001	USA	M	86		30-39	416.925	165.789
Sella, 2001	USA	M	150		40-49	385.533	131.454
Sella, 2001	USA	M	129		50-59	344.331	125.568
Sella, 2001	USA	M	66		60-69	330.597	118.701
Sella, 2001	USA	F	63		20-29	143.226	61.803
Sella, 2001	USA	F	79		30-39	179.523	96.138
Sella, 2001	USA	F	102		40-49	154.998	78.48
Sella, 2001	USA	F	93		50-59	101.043	52.974
Sella, 2001	USA	F	21		60-69	117.72	38.259
Sella, 2001	USA	F	15		70-79	110.853	39.24
Sella, 2001	USA	M	42		20-29	300.186	125.568
Sella, 2001	USA	M	86		30-39	271.737	153.036
Sella, 2001	USA	M	150		40-49	289.395	130.473
Sella, 2001	USA	M	129		50-59	226.611	115.758
Sella, 2001	USA	M	66		60-69	206.991	109.872
Sella, 2001	USA	F	63		20-29	162.846	68.67
Sella, 2001	USA	F	79		30-39	189.333	97.119
Sella, 2001	USA	F	102		40-49	179.523	78.48
Sella, 2001	USA	F	93		50-59	113.796	58.86
Sella, 2001	USA	F	21		60-69	109.872	46.107
Sella, 2001	USA	F	15		70-79	112.815	60.822
Sella, 2001	USA	M	42		20-29	342.369	128.511
Sella, 2001	USA	M	86		30-39	354.141	160.884
Sella, 2001	USA	M	150		40-49	306.072	116.739
Sella, 2001	USA	M	129		50-59	262.908	101.043
Sella, 2001	USA	M	66		60-69	242.307	113.796
Sella, 2001	USA	F	63		20-29	195.219	84.366
Sella, 2001	USA	F	79		30-39	242.307	115.758
Sella, 2001	USA	F	102		40-49	213.858	100.062
Sella, 2001	USA	F	93		50-59	134.397	68.67
Sella, 2001	USA	F	21		60-69	142.245	65.727
Sella, 2001	USA	F	15		70-79	159.903	63.765
Sella, 2001	USA	M	42		20-29	412.02	131.454
Sella, 2001	USA	M	86		30-39	401.229	154.017
Sella, 2001	USA	M	150		40-49	372.78	129.492
Sella, 2001	USA	M	129		50-59	322.749	110.853
Sella, 2001	USA	M	66		60-69	301.167	120.663
Sella, 2001	USA	F	63		20-29	132.435	61.803
Sella, 2001	USA	F	79		30-39	177.561	78.48
Sella, 2001	USA	F	102		40-49	158.922	78.48
Sella, 2001	USA	F	93		50-59	100.062	51.012
Sella, 2001	USA	F	21		60-69	128.511	51.993
Sella, 2001	USA	F	15		70-79	120.663	50.031
Sella, 2001	USA	M	42		20-29	285.471	138.321
Sella, 2001	USA	M	86		30-39	278.604	133.416
Sella, 2001	USA	M	150		40-49	289.395	113.796
Sella, 2001	USA	M	129		50-59	228.573	106.929
Sella, 2001	USA	M	66		60-69	206.991	106.929
Shim et al., 2013	Korea	M	33		20-29	460.089	62.784
Shim et al., 2013	Korea	M	14		30-39	454.203	63.765
Shim et al., 2013	Korea	M	28		40-49	431.64	57.879
Shim et al., 2013	Korea	M	27		50-59	398.286	70.632
Shim et al., 2013	Korea	M	13		60-69	363.951	67.689
Shim et al., 2013	Korea	M	8		70-79	350.217	75.537
Shim et al., 2013	Korea	F	36		20-29	269.775	41.202
Shim et al., 2013	Korea	F	32		30-39	263.889	36.297
Shim et al., 2013	Korea	F	55		40-49	267.813	43.164
Shim et al., 2013	Korea	F	40		50-59	252.117	49.05
Shim et al., 2013	Korea	F	7		60-69	228.573	38.259
Shim et al., 2013	Korea	F	5		70-79	226.611	53.955
Shim et al., 2013	Korea	M	33		20-29	440.469	58.86
Shim et al., 2013	Korea	M	14		30-39	429.678	63.765
Shim et al., 2013	Korea	M	28		40-49	415.944	63.765
Shim et al., 2013	Korea	M	27		50-59	383.571	76.518
Shim et al., 2013	Korea	M	13		60-69	355.122	63.765
Shim et al., 2013	Korea	M	8		70-79	341.388	69.651
Shim et al., 2013	Korea	F	36		20-29	258.984	42.183
Shim et al., 2013	Korea	F	32		30-39	249.174	38.259
Shim et al., 2013	Korea	F	55		40-49	248.193	43.164
Shim et al., 2013	Korea	F	40		50-59	235.44	51.993
Shim et al., 2013	Korea	F	7		60-69	217.782	52.974
Shim et al., 2013	Korea	F	5		70-79	208.953	28.449
Shimizu et al., 2021; 2018	Japan	M	257	65.4	60-69	380.628	62.78
Shen et al., 2016	China	F	397	18.91		234.851	58.7619
Shen et al., 2016	China	F	397	18.91		259.376	63.0783
Shen et al., 2016	China	M	211	19.14		430.561	81.3249
Shen et al., 2016	China	M	211	19.14		463.719	90.0558
Sialino et al., 2019	The Netherlands	F	499	60.2	55-65	235.44	48.069
Sialino et al., 2019	The Netherlands	F	527	60.2	55-65	264.87	56.898
Sialino et al., 2019	The Netherlands	F	527	60.2	55-65	235.44	60.822
Sialino et al., 2019	The Netherlands	F	203	60.2	55-65	196.2	80.442
Sialino et al., 2019	The Netherlands	M	467	60.2	55-65	392.4	67.689
Sialino et al., 2019	The Netherlands	M	475	60.2	55-65	441.45	77.499
Sialino et al., 2019	The Netherlands	M	496	60.2	55-65	431.64	83.385
Sialino et al., 2019	The Netherlands	M	275	60.2	55-65	353.16	120.663
Silva et al, 2013	Brazil	M	64		60-69	322.749	85.347
Silva et al, 2013	Brazil	M	42		70-79	320.787	75.537
Silva et al, 2013	Brazil	F	138		60-69	212.877	53.955
Silva et al, 2013	Brazil	F	93		70-79	178.542	51.993
Sin et al, 2009	Korean	M	49	78		309.996	54.936
Sin et al, 2009	Korean	M	102	73		312.939	80.442
Sin et al, 2009	Korean	F	38	73		192.276	40.221
Sin et al, 2009	Korean	F	192	73		191.295	52.974
Skelton, 1994	UK	M	10		65-69	458	78
Skelton, 1994	UK	M	10		70-74	394	49
Skelton, 1994	UK	M	10		75-79	364	49
Skelton, 1994	UK	F	10		65-69	255	29
Skelton, 1994	UK	F	10		70-74	265	49
Skelton, 1994	UK	F	10		75-79	216	59
Song et al., 2020	China	M	285	69		311.958	77.3028
Song et al., 2020	China	F	524	67.2		195.219	53.955
Stevens et al., 2012	UK	M	349	67.8		434.583	74.556
Stevens et al., 2012	UK	F	280	68.1		255.06	56.898
Stewart et al., 2009	US	F	242	54.3		278.604	42.6735
Su i inni, 1994	Taiwan	F	16		20-29	247.6	52.4482
Su i inni, 1994	Taiwan	F	16		30-39	248.083	37.124
Su i inni, 1994	Taiwan	F	16		40-49	269.722	48.3859
Su i inni, 1994	Taiwan	F	16		50-59	227.249	36.1185
Su i inni, 1994	Taiwan	F	16		60-69	206.857	42.5136
Su i inni, 1994	Taiwan	M	16		20-29	444.925	62.0208
Su i inni, 1994	Taiwan	M	16		30-39	489.932	49.7936
Su i inni, 1994	Taiwan	M	16		40-49	417.011	71.9151
Su i inni, 1994	Taiwan	M	16		50-59	389.138	59.0846
Su i inni, 1994	Taiwan	M	16		60-69	366.252	53.2124
Sugiura et al.,2013	Japan	F	227	72.2		214.839	38.259
Sugiura et al.,2013	Japan	M	109	72.3		342.369	58.86
Sun et al., 2010	Japan	M	195	72.9		333.54	63.5688
Sun et al., 2010	Japan	F	376	73.1		210.915	38.9457
Sutter et al., 2019	France	M	100		20-30	483.829	77.499
Syddall et al, 2017	UK	M	172	67.1		387.495	58.86
Syddall et al, 2017	UK	M	172	76.5		376.704	79.461
Syddall et al, 2017	UK	F	120	67.2		232.497	52.974
Syddall et al, 2017	UK	F	120	76.2		232.497	64.746
Taaffe and Marcus, 2004	USA	F	18	19.2		333.54	42.183
Taaffe and Marcus, 2004	USA	F	22	19.9		333.54	33.354
Tassiopoulos and Nikolaidis, 2013	Greece	M	19	24.5		515.025	129.492
Tassiopoulos and Nikolaidis, 2013	Greece	M	19	24.5		504.234	145.188
Tassiopoulos and Nikolaidis, 2013	Greece	M	19	24.5		484.614	136.359
Tassiopoulos and Nikolaidis, 2013	Greece	M	19	24.5		477.747	136.359
Tassiopoulos and Nikolaidis, 2013	Greece	M	17	24.5		534.645	109.872
Tassiopoulos and Nikolaidis, 2013	Greece	M	17	24.5		511.101	99.081
Tassiopoulos and Nikolaidis, 2013	Greece	M	17	24.5		495.405	108.891
Tassiopoulos and Nikolaidis, 2013	Greece	M	17	24.5		473.823	99.081
Tsang, 2005	HonKong	M	80		21–30	446.355	84.366
Tsang, 2005	HonKong	F	85		21–30	287.433	55.917
Tsang, 2005	HonKong	M	80		21–30	412.02	88.29
Tsang, 2005	HonKong	F	85		21–30	264.87	53.955
Tsang, 2005	HonKong	M	78		31–40	467.937	78.48
Tsang, 2005	HonKong	F	108		31–40	309.015	48.069
Tsang, 2005	HonKong	M	78		31–40	431.64	78.48
Tsang, 2005	HonKong	F	108		31–40	284.49	46.107
Tsang, 2005	HonKong	M	38		41–50	437.526	60.822
Tsang, 2005	HonKong	F	79		41–50	291.357	48.069
Tsang, 2005	HonKong	M	38		41–50	413.001	60.822
Tsang, 2005	HonKong	F	79		41–50	274.778	46.107
Tsang, 2005	HonKong	M	23		51–60	407.115	75.537
Tsang, 2005	HonKong	F	33		51–60	284.49	63.765
Tsang, 2005	HonKong	M	23		51–60	401.229	60.822
Tsang, 2005	HonKong	F	33		51–60	255.551	67.689
Tsang, 2005	HonKong	M	4		61–70	373.761	55.917
Tsang, 2005	HonKong	F	14		61–70	219.744	89.271
Tsang, 2005	HonKong	M	4		61–70	308.034	22.563
Tsang, 2005	HonKong	F	14		61–70	206.01	87.309
Tveter et al., 2014	Norway	F	25		18-29	317.844	45.0459
Tveter et al., 2014	Norway	F	26		30-39	306.072	58.6986
Tveter et al., 2014	Norway	F	28		40-49	322.749	47.6721
Tveter et al., 2014	Norway	F	27		50-59	297.243	31.2087
Tveter et al., 2014	Norway	F	29		60-69	258.984	59.2973
Tveter et al., 2014	Norway	F	37		70-79	238.383	36.5338
Tveter et al., 2014	Norway	M	23		18-29	520.911	86.4131
Tveter et al., 2014	Norway	M	24		30-39	530.721	80.9156
Tveter et al., 2014	Norway	M	26		40-49	469.899	61.2507
Tveter et al., 2014	Norway	M	32		50-59	468.918	79.2768
Tveter et al., 2014	Norway	M	25		60-69	465.975	87.5893
Tveter et al., 2014	Norway	M	30		70-79	393.381	79.5008
Tveter et al., 2014	Norway	F	25		18-29	314.901	47.5485
Tveter et al., 2014	Norway	F	26		30-39	310.977	56.1464
Tveter et al., 2014	Norway	F	28		40-49	331.578	42.3752
Tveter et al., 2014	Norway	F	27		50-59	298.224	39.0109
Tveter et al., 2014	Norway	F	29		60-69	271.737	48.5159
Tveter et al., 2014	Norway	F	37		70-79	243.288	42.6228
Tveter et al., 2014	Norway	M	23		18-29	510.12	76.8116
Tveter et al., 2014	Norway	M	24		30-39	533.664	71.1077
Tveter et al., 2014	Norway	M	26		40-49	500.31	63.8028
Tveter et al., 2014	Norway	M	32		50-59	483.633	70.7828
Tveter et al., 2014	Norway	M	25		60-69	464.013	82.5842
Tveter et al., 2014	Norway	M	30		70-79	408.096	68.5352
Vilaca et al., 2014	Brasil	F	75	69.6		230.044	43.2621
Veen et al., 2021	Sweden	M	71		65-70	432.621	68.67
Veen et al., 2021	Sweden	F	122		65-70	276.642	51.012
von Hurst et al., 2013	New Zeland	F	137	23.8		251.136	56.0151
von Hurst et al., 2013	New Zeland	F	137	23.8		267.617	57.1923
Voorbij and Steenbekkers, 2001	The Netherlands	F	68		20-30	310	63.1088
Voorbij and Steenbekkers, 2001	The Netherlands	F	35		50-54	260	75.4602
Voorbij and Steenbekkers, 2001	The Netherlands	F	50		55-59	255	72.1538
Voorbij and Steenbekkers, 2001	The Netherlands	F	53		60-64	250	74.2868
Voorbij and Steenbekkers, 2001	The Netherlands	F	51		65-69	230	72.8717
Voorbij and Steenbekkers, 2001	The Netherlands	F	62		70-74	225	80.347
Voorbij and Steenbekkers, 2001	The Netherlands	F	38		75-79	200	62.9022
Voorbij and Steenbekkers, 2001	The Netherlands	F	68		20-30	330	84.145
Voorbij and Steenbekkers, 2001	The Netherlands	F	35		50-54	300	75.4602
Voorbij and Steenbekkers, 2001	The Netherlands	F	50		55-59	290	90.1922
Voorbij and Steenbekkers, 2001	The Netherlands	F	53		60-64	290	92.8585
Voorbij and Steenbekkers, 2001	The Netherlands	F	51		65-69	260	91.0896
Voorbij and Steenbekkers, 2001	The Netherlands	F	62		70-74	230	100.434
Voorbij and Steenbekkers, 2001	The Netherlands	F	38		75-79	220	78.6277
Voorbij and Steenbekkers, 2001	The Netherlands	M	55		20-30	500	94.5944
Voorbij and Steenbekkers, 2001	The Netherlands	M	35		50-54	470	75.4602
Voorbij and Steenbekkers, 2001	The Netherlands	M	46		55-59	470	86.5093
Voorbij and Steenbekkers, 2001	The Netherlands	M	44		60-64	400	84.6078
Voorbij and Steenbekkers, 2001	The Netherlands	M	50		65-69	390	90.1922
Voorbij and Steenbekkers, 2001	The Netherlands	M	59		70-74	360	78.379
Voorbij and Steenbekkers, 2001	The Netherlands	M	36		75-79	350	76.5306
Voorbij and Steenbekkers, 2001	The Netherlands	M	55		20-30	530	113.513
Voorbij and Steenbekkers, 2001	The Netherlands	M	35		50-54	500	105.644
Voorbij and Steenbekkers, 2001	The Netherlands	M	46		55-59	480	103.811
Voorbij and Steenbekkers, 2001	The Netherlands	M	44		60-64	440	101.529
Voorbij and Steenbekkers, 2001	The Netherlands	M	50		65-69	410	108.231
Voorbij and Steenbekkers, 2001	The Netherlands	M	59		70-74	395	117.569
Voorbij and Steenbekkers, 2001	The Netherlands	M	36		75-79	380	91.8367
Wang et al., 2019	US	M	471		20-24	464.013	87.309
Wang et al., 2019	US	M	380		25-29	476.766	85.347
Wang et al., 2019	US	M	418		30-34	498.348	80.442
Wang et al., 2019	US	M	363		35-39	484.614	81.423
Wang et al., 2019	US	M	387		40-44	471.861	74.556
Wang et al., 2019	US	M	357		45-49	464.994	71.613
Wang et al., 2019	US	M	365		50-54	435.564	75.537
Wang et al., 2019	US	M	347		55-59	429.678	70.632
Wang et al., 2019	US	M	407		60-64	405.153	80.442
Wang et al., 2019	US	M	280		65-69	393.381	79.461
Wang et al., 2019	US	M	226		70-74	380.628	72.594
Wang et al., 2019	US	M	161		75-79	346.293	70.632
Wang et al., 2019	US	F	443		20-24	299.205	48.069
Wang et al., 2019	US	F	382		25-29	305.091	52.974
Wang et al., 2019	US	F	413		30-34	309.996	51.993
Wang et al., 2019	US	F	396		35-39	306.072	51.993
Wang et al., 2019	US	F	421		40-44	302.148	51.993
Wang et al., 2019	US	F	385		45-49	303.129	49.05
Wang et al., 2019	US	F	416		50-54	286.452	51.993
Wang et al., 2019	US	F	352		55-59	280.566	52.974
Wang et al., 2019	US	F	413		60-64	265.851	45.126
Wang et al., 2019	US	F	295		65-69	252.117	43.164
Wang et al., 2019	US	F	282		70-74	235.44	46.107
Wang et al., 2019	US	F	153		75-79	226.611	45.126
Wang et al., 2019	US	M	471		20-24	440.469	63.8706
Wang et al., 2019	US	M	380		25-29	450.279	57.3696
Wang et al., 2019	US	M	418		30-34	467.937	60.1698
Wang et al., 2019	US	M	363		35-39	463.032	56.0717
Wang et al., 2019	US	M	387		40-44	451.26	57.8956
Wang et al., 2019	US	M	357		45-49	444.393	55.6063
Wang et al., 2019	US	M	365		50-54	419.868	56.2259
Wang et al., 2019	US	M	347		55-59	409.077	54.822
Wang et al., 2019	US	M	407		60-64	384.552	59.3728
Wang et al., 2019	US	M	280		65-69	376.704	65.6611
Wang et al., 2019	US	M	226		70-74	360.027	58.9907
Wang et al., 2019	US	M	161		75-79	330.597	62.2375
Wang et al., 2019	US	F	443		20-24	277.623	61.943
Wang et al., 2019	US	F	382		25-29	286.452	57.5204
Wang et al., 2019	US	F	413		30-34	291.357	59.8088
Wang et al., 2019	US	F	396		35-39	285.471	58.565
Wang et al., 2019	US	F	421		40-44	283.509	60.3853
Wang et al., 2019	US	F	385		45-49	285.471	57.7458
Wang et al., 2019	US	F	416		50-54	269.775	60.0257
Wang et al., 2019	US	F	352		55-59	259.965	55.2156
Wang et al., 2019	US	F	413		60-64	251.136	59.8088
Wang et al., 2019	US	F	295		65-69	238.383	50.5477
Wang et al., 2019	US	F	282		70-74	221.706	65.8952
Wang et al., 2019	US	F	153		75-79	212.877	60.6715
Wang et al., 2021	China	F	194	67.7		206.01	47.088
Wang et al., 2021	China	M	107	69.6		333.54	71.613
Weinstock-Zlotnick et al, 2011	US	M	66		18-24	320.256
Weinstock-Zlotnick et al, 2011	US	M	66		18-24	331.376
Weinstock-Zlotnick et al, 2011	US	M	66		18-24	355.395
Weinstock-Zlotnick et al, 2011	US	M	66		18-24	342.941
Weinstock-Zlotnick et al, 2011	US	F	80		18-24	215.283
Weinstock-Zlotnick et al, 2011	US	F	80		18-24	216.173
Weinstock-Zlotnick et al, 2011	US	F	80		18-24	238.858
Weinstock-Zlotnick et al, 2011	US	F	80		18-24	231.296
Werle et al., 2009	Switzerland	M	29		20–24	528.759	85.347
Werle et al., 2009	Switzerland	M	29		20–24	502.272	83.385
Werle et al., 2009	Switzerland	M	30		25–29	519.93	73.575
Werle et al., 2009	Switzerland	M	30		25–29	494.424	73.575
Werle et al., 2009	Switzerland	M	28		30–34	539.55	69.651
Werle et al., 2009	Switzerland	M	28		30–34	515.025	71.613
Werle et al., 2009	Switzerland	M	41		35–39	548.379	77.499
Werle et al., 2009	Switzerland	M	41		35–39	525.816	85.347
Werle et al., 2009	Switzerland	M	37		40–44	531.702	79.461
Werle et al., 2009	Switzerland	M	37		40–44	523.854	83.385
Werle et al., 2009	Switzerland	M	31		45–49	508.158	81.423
Werle et al., 2009	Switzerland	M	31		45–49	588.6	70.632
Werle et al., 2009	Switzerland	M	40		50–54	498.348	89.271
Werle et al., 2009	Switzerland	M	40		50–54	580.752	87.309
Werle et al., 2009	Switzerland	M	30		55–59	525.816	84.366
Werle et al., 2009	Switzerland	M	30		55–59	501.291	78.48
Werle et al., 2009	Switzerland	M	33		60–64	469.899	62.784
Werle et al., 2009	Switzerland	M	33		60–64	466.956	63.765
Werle et al., 2009	Switzerland	M	46		65–69	421.83	66.708
Werle et al., 2009	Switzerland	M	46		65–69	414.963	62.784
Werle et al., 2009	Switzerland	M	33		70–74	409.077	87.309
Werle et al., 2009	Switzerland	M	33		70–74	400.248	84.366
Werle et al., 2009	Switzerland	M	28		75–79	361.008	95.157
Werle et al., 2009	Switzerland	M	28		75–79	359.046	87.309
Werle et al., 2009	Switzerland	F	31		20–24	327.654	52.974
Werle et al., 2009	Switzerland	F	31		20–24	309.015	47.088
Werle et al., 2009	Switzerland	F	30		25–29	336.483	55.917
Werle et al., 2009	Switzerland	F	30		25–29	329.616	59.841
Werle et al., 2009	Switzerland	F	30		30–34	331.578	57.879
Werle et al., 2009	Switzerland	F	30		30–34	319.806	45.126
Werle et al., 2009	Switzerland	F	42		35–39	351.198	65.727
Werle et al., 2009	Switzerland	F	42		35–39	339.426	57.879
Werle et al., 2009	Switzerland	F	39		40–44	333.54	58.86
Werle et al., 2009	Switzerland	F	39		40–44	340.407	51.993
Werle et al., 2009	Switzerland	F	40		45–49	334.521	51.993
Werle et al., 2009	Switzerland	F	40		45–49	329.616	53.955
Werle et al., 2009	Switzerland	F	34		50–54	330.597	44.145
Werle et al., 2009	Switzerland	F	34		50–54	330.597	45.126
Werle et al., 2009	Switzerland	F	28		55–59	312.939	48.069
Werle et al., 2009	Switzerland	F	28		55–59	309.015	57.879
Werle et al., 2009	Switzerland	F	30		60–64	281.547	53.955
Werle et al., 2009	Switzerland	F	30		60–64	277.623	51.993
Werle et al., 2009	Switzerland	F	34		65–69	289.395	35.316
Werle et al., 2009	Switzerland	F	34		65–69	272.718	44.145
Werle et al., 2009	Switzerland	F	27		70–74	258.984	66.708
Werle et al., 2009	Switzerland	F	27		70–74	255.06	53.955
Werle et al., 2009	Switzerland	F	26		75–79	245.25	44.145
Werle et al., 2009	Switzerland	F	26		75–79	232.497	47.088
Wiraguna and Setiati, 2018	Indonezia	F	41		60-74	158.824	44.2431
Wiraguna and Setiati, 2018	Indonezia	M	39		60-74	216.605	72.6921
Wo et al, 2014	HonKong	M	976	72.8		333.932	66.708
Wo et al, 2014	HonKong	F	1030	72		218.763	44.7336
Wu et al., 2009	Taiwan	M	41	21.01	20–24	387.495	115.374
Wu et al., 2009	Taiwan	M	20	26.07	25–29	375.723	129.824
Wu et al., 2009	Taiwan	M	19	31.07	30–34	373.761	106.902
Wu et al., 2009	Taiwan	M	19	36.8	35–39	384.552	189.806
Wu et al., 2009	Taiwan	M	19	41.6	40–44	356.103	126.537
Wu et al., 2009	Taiwan	M	19	46.7	45–49	360.027	148.354
Wu et al., 2009	Taiwan	M	22	52	50–54	351.198	157.289
Wu et al., 2009	Taiwan	M	15	56.7	55–59	341.388	168.647
Wu et al., 2009	Taiwan	M	13	62	60–64	287.433	106.472
Wu et al., 2009	Taiwan	M	15	66.7	65–69	309.015	73.6618
Wu et al., 2009	Taiwan	M	18	72.1	70–74	242.307	104.051
Wu et al., 2009	Taiwan	F	21	21.9	20–24	246.231	68.8088
Wu et al., 2009	Taiwan	F	21	26.6	25–29	224.649	71.1024
Wu et al., 2009	Taiwan	F	14	31,9_x0002_	30–34	233.478	58.0549
Wu et al., 2009	Taiwan	F	17	36.8	35–39	206.991	49.5278
Wu et al., 2009	Taiwan	F	27	42,1_x0002_	40–44	227.592	57.216
Wu et al., 2009	Taiwan	F	23	47,2_x0002_	45–49	225.63	52.808
Wu et al., 2009	Taiwan	F	25	51,7_x0002_	50–54	229.554	82.5842
Wu et al., 2009	Taiwan	F	16	56.6	55–59	210.915	58.0592
Wu et al., 2009	Taiwan	F	20	62.2	60–64	206.991	78.3422
Wu et al., 2009	Taiwan	F	14	66,4_x0002_	65–69	176.58	50.5639
Wu et al., 2009	Taiwan	F	17	71,6_x0002_	70–74	161.865	49.5278
Wu et al, 2012	China	M	211		50-54	441.45	144.669
Wu et al, 2012	China	M	169		55-59	412.02	129.472
Wu et al, 2012	China	M	176		60-64	392.4	99.0947
Wu et al, 2012	China	M	143		65-69	343.35	89.3227
Wu et al, 2012	China	M	122		70-74	313.92	110.005
Wu et al, 2012	China	F	329		50-54	255.06	90.3235
Wu et al, 2012	China	F	294		55-59	245.25	85.384
Wu et al, 2012	China	F	239		60-64	245.25	115.476
Wu et al, 2012	China	F	160		65-69	225.63	62.9887
Wu et al, 2012	China	F	108		70-74	196.2	67.2757
Wu et al., 2014	Taiwan	F	154	71.7		214.839	42.183
Wu et al., 2014	Taiwan	M	215	74.4		333.54	56.898
Yamagata et al., 2020	Japan	F	10	20	18-22	255.06	19.62
Yamagata et al., 2020	Japan	F	10	20	18-22	225.63	49.05
Yeung et al., 2018	EU	M	85	23.4	18-30	516.987	91.233
Yeung et al., 2018	EU	M	161	74.4	69-81	297.243	75.537
Yeung et al., 2018	EU	F	96	23.4	18-30	323.73	50.031
Yeung et al., 2018	EU	F	159	74.4	69-81	254.079	48.069
Yoo et al., 2017	Korea	M	186		19–24	398.384	75.8313
Yoo et al., 2017	Korea	M	143		25–29	415.061	73.4769
Yoo et al., 2017	Korea	M	132		30–34	430.169	80.0496
Yoo et al., 2017	Korea	M	166		35–39	440.175	67.3947
Yoo et al., 2017	Korea	M	211		40–44	432.719	70.8282
Yoo et al., 2017	Korea	M	156		45–49	422.517	61.0182
Yoo et al., 2017	Korea	M	189		50–54	403.191	62.2935
Yoo et al., 2017	Korea	M	234		55–59	394.068	59.9391
Yoo et al., 2017	Korea	M	165		60–64	379.353	64.8441
Yoo et al., 2017	Korea	M	165		65–69	361.989	55.3284
Yoo et al., 2017	Korea	M	102		70–74	330.793	52.8759
Yoo et al., 2017	Korea	M	92		75–79	311.566	64.2555
Yoo et al., 2017	Korea	F	199		19–24	241.424	46.0089
Yoo et al., 2017	Korea	F	140		25–29	236.617	41.0058
Yoo et al., 2017	Korea	F	200		30–34	247.899	45.3222
Yoo et al., 2017	Korea	F	216		35–39	264.87	44.0469
Yoo et al., 2017	Korea	F	248		40–44	255.354	43.9488
Yoo et al., 2017	Korea	F	264		45–49	253	47.2842
Yoo et al., 2017	Korea	F	273		50–54	247.408	41.4963
Yoo et al., 2017	Korea	F	275		55–59	237.991	40.6134
Yoo et al., 2017	Korea	F	221		60–64	233.674	38.259
Yoo et al., 2017	Korea	F	184		65–69	223.276	44.9298
Yoo et al., 2017	Korea	F	145		70–74	207.187	43.7526
Yoo et al., 2017	Korea	F	107		75–79	185.213	41.4963
Yoschimura et al., 2011	Japan	M	16		40–49	485.595	80.442
Yoschimura et al., 2011	Japan	M	50		50–59	464.013	68.67
Yoschimura et al., 2011	Japan	M	69		60–69	406.134	64.746
Yoschimura et al., 2011	Japan	M	154		70–79	347.274	66.708
Yoschimura et al., 2011	Japan	F	47		40–49	306.072	42.183
Yoschimura et al., 2011	Japan	F	96		50–59	281.547	48.069
Yoschimura et al., 2011	Japan	F	158		60–69	260.946	42.183
Yoschimura et al., 2011	Japan	F	300		70–79	221.706	45.126
Yoschimura et al., 2011	Japan	M	16		40–49	483.633	82.404
Yoschimura et al., 2011	Japan	M	50		50–59	417.906	67.689
Yoschimura et al., 2011	Japan	M	69		60–69	361.989	77.499
Yoschimura et al., 2011	Japan	M	154		70–79	309.015	69.651
Yoschimura et al., 2011	Japan	F	47		40–49	276.642	43.164
Yoschimura et al., 2011	Japan	F	96		50–59	249.174	48.069
Yoschimura et al., 2011	Japan	F	158		60–69	233.184	44.145
Yoschimura et al., 2011	Japan	F	300		70–79	193.257	46.107
Yu et al., 2017	HongKong	M	15		18-29	349.236	44.145
Yu et al., 2017	HongKong	M	32		30-39	347.274	89.271
Yu et al., 2017	HongKong	M	54		40-49	336.483	67.689
Yu et al., 2017	HongKong	M	182		50-59	326.673	60.822
Yu et al., 2017	HongKong	M	230		60-69	289.395	60.822
Yu et al., 2017	HongKong	M	135		70-79	257.022	60.822
Yu et al., 2017	HongKong	F	39		18-29	215.82	46.107
Yu et al., 2017	HongKong	F	134		30-39	213.858	46.107
Yu et al., 2017	HongKong	F	463		40-49	213.858	44.145
Yu et al., 2017	HongKong	F	1334		50-59	195.219	42.183
Yu et al., 2017	HongKong	F	1188		60-69	182.466	41.202
Yu et al., 2017	HongKong	F	556		70-79	157.941	41.202
Zaccagni et al., 2020	Italy	F	188		18-30	269.775	49.05
Zaccagni et al., 2020	Italy	F	188		18-30	282.528	47.088
Zaccagni et al., 2020	Italy	M	356		18-30	430.659	79.461
Zaccagni et al., 2020	Italy	M	356		18-30	450.279	81.423
Zeng et al,2015	China	F	43		45-54	259.965	47.088
Zeng et al,2015	China	F	115		55-64	229.554	59.841
Zeng et al,2015	China	F	129		65-74	209.934	52.974
Zeng et al,2015	China	M	17		45-54	411.039	59.841
Zeng et al,2015	China	M	42		55-64	374.742	69.651
Zeng et al,2015	China	M	130		65-74	346.293	78.48
